# Supplementary material for: Design and Development of Magnetic Iron Core Gold Nanoparticle-Based Fluorescent Multiplex Assay to Detect Salmonella
Source: Nanomaterials (Basel). 2022 Nov 7;12(21):3917. doi: 10.3390/nano12213917 (PMC9655581; doi:10.3390/nano12213917)
Supplement: Supplementary file 1 [file nanomaterials-12-03917-s001.zip]

Archive with 1 entries (1 files):
- nanomaterials-1991273-supplementary.pdf
